# Supplementary material for: Comparative genomic analysis of RNA-binding proteins across some drug resistant and sensitive Staphylococcus aureus
Source: Appl Microbiol Biotechnol. 2026 Jun 24;110(1):189. doi: 10.1007/s00253-026-13906-x (PMC13294327; doi:10.1007/s00253-026-13906-x)
Supplement: Supplementary file 1 — Supplementary Material 1 (XLSX 17.6 KB) [file 253_2026_13906_MOESM1_ESM.xlsx]

## Sheet: Sheet1
Strain No.	Accession no.	Strains	Protein count	ANI (%)	Country	Year	Antibiotic resistance	Disease	Source	Duplicate strains	References
S1	AP009324.1	subsp aureus Mu3	2699	99.81	Japan	2007	MRSA/hetero-VISA	Pneumonia	Sputum		https://doi.org/10.1128/aac.00574-12
S2	BA000017.4	subsp aureus Mu50	2699	99.91	China	2004	MRSA/VISA	Wound	NA		https://doi.org/10.1007/s11427-013-4453-9
S3	BA000018.3	subsp. aureus N315	2593	100	Switzerland	2006	MRSA/VSSA	NA	Throat Swab	NC_002745.2	https://doi.org/10.1007/s11427-013-4453-9; doi.org/10.1007/978-81-322-2610-9_12
S4	BA000033.2	subsp. aureus MW2	2632	98.8	Germany	2009	MRSA	Bacteremia	Blood	NC_003923.1	https://doi.org/10.1128/jb.00655-08
S5	BX571856.1	subsp. aureus strain MRSA252	2656	97.5	UK/Japan	1997/2001	MRSA	Invasive (Unspecified/Other)	Blood	NC_002952.2	https://doi.org/10.1007/s11427-013-4453-9
S6	CP000046.1	subsp. aureus COL	2673	98.85	USA	2004	MRSA	NA	NA		https://doi.org/10.1074/mcp.M900494-MCP200
S7	CP000255.1	subsp. aureus USA300 FPR3757	5390	98.87	USA	NA	Community-acquired MRSA	Invasive (Unspecified/Other)	NA	NC_007793.1	https://doi.org/10.1007/s11427-013-4453-9
S8	CP000703.1	subsp. aureus JH9	5967	99.78	USA	2007	MRSA/VISA	Bacteremia	Blood	NC_009487.1	https://doi.org/10.1128/jb.188.3.1120-1133.2006
S9	CP000730.1	subsp. aureus USA300 TCH1516	5910	98.76	USA	2007	Community-acquired MRSA	Septicemia	NA	NC_010079.1	https://doi.org/10.1128/msystems.00279-23
S10	CP001844.2	04-02981	5311	99.89	New Zealand	2010	MRSA	NA	NA	NC_017340.1	https://doi.org/10.3389/fmicb.2018.00221
S11	CP002120.1	subsp. aureus str. JKD6008	2680	98.54	China	2011	MRSA	Endocarditis	Blood	NC_017341.1	https://doi.org/10.3389/fmed.2022.966283
S12	CP002643.1	subsp. aureus T0131	5457	98.62	Denmark	2011	MRSA	NA	NA	NC_017347.1	10.1128/JB.05135-11
S13	CP003194.1	subsp. aureus 11819-97	2623	98.9	China	2000	Community-acquired MRSA	Skin Infection	Skin Swab		https://doi.org/10.1128/jb.06653-11
S14	CP003603.1	subsp. aureus SA957	2549	97.81	South Korea	2013	Community-acquired MRSA	Bacteremia	NA	NC_022442.1	https://doi.org/10.1371/journal.pone.0063210
S15	CP003979.1	subsp. aureus CN1	2719	98.84	Brazil	1993	Community-acquired MRSA	NA	Skin Swab	NC_022226.1	10.1371/journal.pone.0072803
S16	CP005288.1	strain Bmb9393	2690	98.7	China	2012	MRSA	Bacteremia	Blood	NC_021670.1	PMID: 23929475
S17	CP006630.1	subsp. aureus SA268	2656	97.89	Taiwan	NA	Community-acquired MRSA	Sepsis	Sputum		10.1371/journal.pone.0089235
S18	CP006838.1	subsp. aureus Z172	2834	98.62	USA	NA	MRSA/VISA	NA	NA	NC_022604.1	10.1128/genomeA.01011-13
S19	CP007176.1	USA300-ISMMS1	2716	98.77	Japan	2001	MRSA	NA	NA		10.1111/ajt.12897
S20	CP007447.1	strain XN108	2992	98.61	Brazil	NA	MRSA	NA	NA		10.1016/j.diagmicrobio.2013.06.008
S21	CP009681.1	subsp. aureus strain Gv69	2759	98.61	USA	NA	MRSA	NA	NA		10.1186/s40793-016-0154-x
S22	CP010295.1	strain 29b MRSA	2845	98.88	USA	NA	MRSA	NA	NA		10.1128/genomeA.00011-15
S23	CP010297.1	strain 33b	2843	98.87	USA	NA	MRSA	NA	NA		10.1128/genomeA.00011-15
S24	CP010298.1	strain 26b MRSA	2846	98.86	Hungary	NA	MRSA	NA	NA		10.1128/genomeA.00011-15
S25	CP032161.1	strain SA H27	2681	98.09	UK	2009	MRSA	NA	Skin Swab		10.7717/peerj.10185
S26	FN433596.1	subsp. aureus TW20	2857	98.61	Switzerland	2001	MRSA	Bacteremia	Blood	NC_017331.1	10.1128/JB.01255-09
S27	HE579059.1	subsp. aureus ST228 isolate 10388	2510	99.83	Switzerland	2001	MRSA	NA	NA		10.1371/journal.pone.0038969
S28	HE579061.1	subsp. aureus ST228 isolate 10497	2518	99.82	Switzerland	2006	MRSA	NA	NA		10.1371/journal.pone.0038969
S29	HE579063.1	subsp. aureus ST228 isolate 15532	2514	99.84	Japan	2001	MRSA	NA	NA		10.1371/journal.pone.0038969
S30	HE579065.1	subsp. aureus ST228 isolate 16035	2511	99.82	Switzerland	2008	MRSA	NA	NA		10.1371/journal.pone.0038969
S31	HE579069.1	subsp. aureus ST228 isolate 18341	2513	99.81	USA	2007	MRSA	NA	NA		10.1371/journal.pone.0038969
S32	NC_009632.1	subsp. aureus JH1	2709	99.8	Australia	2010	MRSA/VSSA	Bacteremia	Blood		https://doi.org/10.1128/jb.188.3.1120-1133.2006
S33	NC_017338.2	subsp. aureus JKD6159	5318	97.5	UK	2011	Community-acquired MRSA	Bacteremia	Blood	CP002114.3	10.1128/JB.00878-10
S34	NC_017349.1	subsp. aureus LGA251	4970	98.06	UK	2012	MRSA	NA	Animal	FR821779.1	10.1016/S1473-3099(11)70126-8
S35	NC_017763.1	subsp. aureus HO 5096 0412	5188	98.18	Canada	2012	MRSA	NA	NA	HE681097.1	10.1101/gr.147710.112
S36	NC_018608.1	08BA02176	5270	97.46	Switzerland	2001	MRSA	NA	NA	CP003808.1	10.1128/JB.01680-12
S37	NC_020529.1	subsp. aureus ST228	20379	99.83	Pakistan	2015	MRSA	NA	NA	NC_020564.1	10.1371/journal.pone.0038969
S38	NC_021059.1	M1	7399	98.92	USA	2005	MRSA	NA	NA		10.1128/genomeA.00336-13
S39	NC_021554.1	CA-347	5443	97.26	USA	2002	MRSA	Bacteremia	NA	CP006044.1	10.1128/genomeA.00517-13
S40	NC_022443.1	subsp. aureus SA40	4949	97.91	Slovenia	2014	Community-acquired MRSA	NA	Skin Swab	CP003604.1	10.1371/journal.pone.0063210
S41	NZ_CP013231.1	strain UTSW MRSA 55	2860	98.83	USA	2013	MRSA	Osteomyelitis	Blood	CP013231.1	10.1371/journal.pone.0288758
S42	NC_017673.1	subsp. aureus 71193	5148	97.54	USA	2012	MRSA	NA	NA	CP003045.1	10.1128/mBio.00027-12
S43	CP011528.1	strain RKI4	2602	98.96	NA	NA	MRSA	NA	NA	NZ_CP011528.1	10.1128/genomeA.00769-15
S44	NC_022222.1	subsp. aureus 6850	4915	97.92	NA	NA	MRSA	Bacteremia	NA	CP006706.1	10.1128/genomeA.00775-13
S45	NC_002953.3	subsp. aureus MSSA476	6309	98.71	UK	2004	MSSA	Osteomyelitis	Blood	BX571857.1	10.1073/pnas.0402521101
S46	AJ938182.1	RF122	2515	97.92	Ireland	2002	MSSA	Mastitis	Milk	NC_007622.1	10.1371/journal.pone.0001120
S47	NC_009641.1	subsp. aureus str. Newman	8916	98.88	Japan	2007	MSSA	Osteomyelitis	NA		10.1128/JB.01000-07
S48	CP000253.1	subsp. aureus NCTC 8325	2892	98.86	USA	2006	MSSA	Conjunctivitis	NA	NC_007795.1	https://doi.org/10.1128/9781555816513.ch32
S49	CP007454.1	strain 502A	2478	99.84	USA	NA	MSSA	Colonization	NA		10.1128/genomeA.00284-14
S50	CP009361.1	subsp. aureus strain ATCC 25923	2645	97.39	USA	NA	MSSA	NA	NA	NZ_CP009361.1	10.1128/genomeA.01110-14
S51	CP011526.1	subsp. aureus DSM 20231	2705	98.83	South Korea	NA	MSSA	NA	NA		10.1128/genomeA.00800-15
