# Supplementary material for: Comparative genomic analysis of RNA-binding proteins across some drug resistant and sensitive Staphylococcus aureus
Source: Appl Microbiol Biotechnol. 2026 Jun 24;110(1):189. doi: 10.1007/s00253-026-13906-x (PMC13294327; doi:10.1007/s00253-026-13906-x)
Supplement: Supplementary file 2 — Supplementary Material 2 (XLSX 105 KB) [file 253_2026_13906_MOESM2_ESM.xlsx]

## Sheet: Sheet1
Strain	GTP_EFTU	dsrm	Rnase_H	tRNA_synt_2	PH	Ribosomal S3 C	Ribosomal L14	DEAD	Ribosomal L5	Ribosomal S15	Ribosomal L30	Ribosomal L6	RrnaAD	Ribosomal S11	Ribosomal L10	Ribosomal L33	Ribosomal L12	EAL	S1	G-gamma	EFG C	IF3 C	Ribosomal_L27A	Ribosomal L29	PRD	RNA helicase	RNA pol A bac	Ribosomal L27	NusB	Ribosomal S6	PCMT	Ribosomal L21p	PBP	RNA pol L	Ribosomal L31	Ribosomal S8	Ribosomal L24	Ribosomal S21	Ribosomal L19	Sua5 yciO yrdC	PUA	TruB N	tRNA bind	KH 1	Ribosomal S4	Ribosomal S7	Ribosomal S19	Ribosomal L16	Helicase C
S1	13	1	4	3	5	2	2	32	2	1	1	4	3	2	1	4	1	0	8	0	4	2	2	1	16	0	2	2	2	1	4	2	1	2	2	2	2	2	2	4	0	2	3	1	2	1	2	1	11
S1	18	2	1	3	3	1	1	26	1	1	1	1	10	2	1	2	1	0	10	1	4	2	1	2	5	34	2	1	3	1	11	1	1	1	1	1	1	1	1	3	0	1	3	4	2	1	1	1	15
S1	10	2	5	1	4	2	2	54	2	1	2	3	2	2	2	3	1	1	10	0	7	0	2	1	8	0	2	1	10	1	0	1	1	2	2	2	2	2	2	4	2	2	3	1	2	1	2	1	10
S2	22	2	8	5	5	2	2	44	2	2	1	4	4	2	1	8	1	0	13	0	6	4	2	1	20	0	2	2	4	1	8	4	2	2	2	2	2	4	4	6	0	4	5	2	4	1	2	1	15
S2	19	2	1	3	3	1	1	26	1	1	1	1	10	2	1	2	1	0	10	1	4	2	1	2	5	34	2	1	3	1	11	1	1	1	1	1	1	1	1	3	0	1	3	4	2	1	1	1	15
S2	13	2	5	3	4	2	2	58	2	1	2	3	2	2	2	4	1	1	18	0	7	0	2	1	13	0	2	2	10	1	4	1	1	2	2	2	2	2	2	4	2	2	2	1	0	1	2	1	11
S3	12	1	4	3	4	2	2	32	2	1	1	4	6	2	1	4	1	0	8	0	3	2	2	1	16	0	2	2	2	1	4	2	1	2	2	2	2	2	2	4	0	2	3	1	2	1	2	1	11
S3	17	1	1	3	3	1	1	24	1	1	1	1	16	2	1	2	1	0	10	1	3	2	1	2	5	32	2	1	3	1	17	1	1	1	1	1	1	1	1	3	0	1	3	4	2	1	1	1	14
S3	10	2	5	1	4	2	2	49	2	1	2	3	4	2	2	4	1	1	8	0	6	2	2	1	13	0	2	2	10	1	2	2	1	2	2	2	2	2	2	4	2	2	2	1	2	1	2	1	9
S4	12	1	4	3	1	2	2	36	2	1	1	4	1	2	1	4	1	0	9	0	3	2	2	1	16	0	2	2	2	1	4	2	1	2	2	2	0	2	2	4	0	2	3	1	2	1	2	1	12
S4	17	1	1	3	4	1	1	25	1	1	1	1	6	2	1	2	1	0	11	1	3	2	1	2	5	32	2	1	3	1	7	1	1	1	1	1	1	1	1	3	0	1	3	4	2	1	1	1	16
S4	8	2	5	2	3	2	2	57	2	1	2	3	1	2	2	3	1	1	19	0	4	0	2	1	13	0	2	1	7	1	2	1	1	2	2	2	2	1	2	4	2	2	3	1	2	1	2	1	11
S5	12	1	4	3	5	2	2	38	2	1	1	4	3	2	1	6	1	0	9	0	3	2	2	1	14	0	2	2	2	1	4	2	1	2	2	2	2	2	2	4	0	2	3	1	2	1	2	1	12
S5	18	1	1	3	3	1	1	27	1	1	1	1	10	2	1	3	1	0	11	1	3	2	1	3	4	34	2	1	3	1	11	1	1	1	1	1	1	1	1	2	0	1	3	4	2	1	1	1	16
S5	12	0	5	3	3	0	0	53	0	1	0	0	3	2	2	5	1	1	18	0	6	2	0	0	8	0	0	2	4	0	4	2	1	0	2	1	0	2	1	4	2	2	3	1	2	1	1	0	9
S6	12	1	4	3	4	2	2	35	2	1	1	4	1	2	1	4	1	0	9	0	3	2	2	1	16	0	2	2	2	1	4	2	1	2	2	2	2	2	2	4	0	2	3	1	2	1	2	1	12
S6	17	1	1	3	4	2	1	24	1	1	1	1	6	2	1	2	1	0	11	1	3	2	1	2	5	34	2	1	3	1	7	1	1	1	1	1	1	1	1	3	0	1	3	4	2	1	1	1	16
S6	11	2	5	2	3	2	2	62	2	1	2	3	0	2	2	4	1	1	15	0	6	2	2	1	13	0	2	2	10	1	4	2	0	2	2	2	2	2	2	4	2	2	2	1	2	1	2	1	12
S7	24	2	8	6	7	4	4	73	4	2	2	8	4	4	2	10	2	0	18	0	6	4	4	2	32	2	4	4	4	2	8	4	2	4	4	4	4	4	4	8	0	4	6	2	4	1	4	2	24
S7	34	2	2	6	7	2	2	50	2	2	2	2	14	4	2	5	2	0	22	2	6	4	2	6	10	70	4	2	6	2	16	2	2	2	2	2	2	2	2	6	0	2	6	8	4	1	2	2	32
S7	22	4	10	5	4	4	4	94	4	2	4	6	4	4	4	9	2	2	34	0	12	4	4	2	23	2	4	4	20	2	8	4	2	4	4	2	4	3	3	6	4	4	4	2	4	1	3	1	14
S8	34	3	12	8	10	4	6	73	6	3	3	12	6	6	3	18	3	0	19	0	8	4	6	3	36	0	4	6	5	3	10	6	2	4	6	6	6	6	6	8	0	6	6	3	6	3	6	3	24
S8	35	2	2	6	5	2	2	54	2	2	2	2	18	4	2	6	2	0	22	2	6	4	2	4	10	67	4	2	6	2	20	2	2	2	2	2	2	2	2	6	0	2	6	8	4	2	2	2	32
S8	25	4	15	4	7	2	4	107	2	2	2	3	6	4	4	17	2	2	30	0	12	4	2	1	23	0	2	5	22	2	10	5	2	2	5	5	2	5	5	6	5	6	6	3	6	3	4	1	20
S9	31	3	12	8	4	2	5	77	5	3	3	10	3	5	3	20	3	0	23	0	7	2	5	3	34	2	2	5	5	3	8	5	1	3	5	5	3	5	2	6	0	6	5	3	5	3	2	1	26
S9	45	3	3	7	7	1	3	53	3	3	3	3	15	5	3	9	3	0	21	2	6	3	3	8	11	73	4	3	8	3	17	3	1	2	3	3	3	3	1	5	0	3	6	9	5	3	1	1	35
S9	29	4	15	6	5	2	5	111	6	2	4	9	3	6	4	17	3	2	38	0	10	0	4	2	26	2	4	5	19	3	10	6	1	4	5	6	4	5	2	4	4	6	4	3	6	2	1	0	20
S10	24	2	8	6	7	4	4	65	4	2	2	8	5	4	2	12	2	0	17	0	6	4	4	2	32	0	4	4	4	2	8	4	2	4	4	4	2	4	4	8	0	4	6	2	4	2	4	2	22
S10	34	2	2	6	5	2	2	48	2	2	2	2	18	4	2	6	2	0	21	2	6	4	2	4	10	66	4	2	6	2	20	2	2	2	2	2	2	2	2	6	0	2	6	8	4	2	2	2	30
S10	21	4	10	5	6	4	3	104	4	1	2	6	5	3	4	12	2	2	34	0	10	4	2	2	26	0	4	3	17	2	8	4	2	4	3	4	2	3	3	4	4	4	6	2	4	1	3	1	18
S11	12	1	4	3	5	2	2	34	2	1	1	4	3	2	1	4	1	0	9	0	4	2	2	1	16	0	2	2	2	1	4	2	1	2	2	2	2	2	2	2	0	2	3	1	2	1	2	1	11
S11	18	1	1	3	3	1	1	29	1	1	1	1	10	2	1	2	1	0	11	1	4	2	1	2	5	36	2	1	3	1	11	1	1	1	1	1	1	1	1	2	0	1	3	4	2	1	1	1	15
S11	10	0	5	3	3	0	1	37	0	1	0	0	2	1	2	4	1	0	14	0	6	0	0	0	10	0	0	2	7	0	4	2	1	0	2	1	0	2	1	2	2	2	2	1	0	1	1	0	5
S12	26	2	8	6	5	4	4	64	4	2	2	2	4	4	2	10	2	0	18	0	8	4	4	2	32	0	4	4	4	2	8	4	2	4	4	4	4	4	4	8	0	4	6	2	4	2	4	2	22
S12	38	2	2	6	5	2	2	55	2	2	2	6	16	4	2	5	2	0	22	2	8	4	2	4	10	73	4	2	6	2	17	2	2	2	2	2	2	2	2	6	0	2	6	8	4	2	2	2	28
S12	20	4	10	6	5	4	3	105	4	1	2	8	4	4	2	9	1	2	25	0	8	2	2	1	24	0	4	3	17	1	6	4	2	4	3	4	2	3	4	8	3	2	5	2	4	0	3	1	18
S13	12	1	4	3	4	2	2	36	2	1	1	4	1	2	1	4	1	0	9	0	3	2	2	1	16	0	2	2	2	1	4	2	1	2	2	2	2	2	2	4	0	2	3	1	2	1	2	1	12
S13	17	2	1	3	3	1	1	26	1	1	1	1	6	2	2	2	1	0	11	1	3	2	1	2	5	33	2	1	3	1	7	1	1	1	1	1	1	1	1	3	1	1	3	4	2	1	1	1	16
S13	11	2	3	3	2	2	2	58	2	1	2	3	1	2	2	4	1	1	17	0	4	2	2	1	9	0	2	2	10	1	4	2	1	2	2	2	2	2	2	4	1	2	2	1	2	1	2	1	12
S14	12	1	4	3	4	2	2	36	2	1	1	4	1	2	1	6	1	0	9	0	3	2	2	1	16	0	2	2	2	1	4	2	1	2	2	2	0	2	2	4	0	2	3	1	2	1	2	1	11
S14	17	1	1	3	4	1	1	27	1	1	1	1	6	2	1	3	1	0	11	1	3	2	1	2	5	40	2	1	3	1	7	1	1	1	1	1	1	1	1	2	0	1	3	4	2	1	1	1	15
S14	12	2	5	3	4	2	2	68	2	1	2	3	1	2	2	6	1	1	19	0	6	2	2	1	13	0	2	2	10	1	4	2	1	2	2	2	2	2	2	4	2	2	3	1	2	1	2	1	10
S15	12	1	4	3	4	2	2	33	2	1	1	4	1	2	1	6	1	0	9	0	3	2	2	1	16	0	2	2	2	1	6	2	1	2	2	2	2	2	2	4	0	2	3	1	2	1	2	1	11
S15	17	1	1	3	4	1	1	24	1	1	1	1	7	2	1	3	1	0	11	1	3	2	1	2	5	31	2	1	3	1	8	1	1	1	1	1	1	1	1	3	0	1	3	4	2	1	1	1	15
S15	3	0	0	1	3	2	2	16	2	0	2	3	1	2	2	2	1	0	5	0	2	0	2	1	8	0	2	0	0	1	0	0	0	2	2	2	2	0	0	2	0	0	1	0	0	1	2	1	2
S16	12	1	4	3	5	2	2	37	2	1	1	4	3	2	1	4	1	0	9	0	3	2	2	1	16	0	2	2	2	1	4	2	1	2	2	2	2	2	2	4	0	2	3	1	2	1	2	1	12
S16	18	1	1	3	3	1	1	30	1	1	1	1	9	2	1	2	1	0	11	1	3	2	1	2	5	37	2	1	3	1	11	1	1	1	1	1	1	1	1	3	0	1	3	4	2	1	1	1	16
S16	11	0	0	3	4	2	2	61	2	0	2	3	3	2	2	4	1	1	17	0	6	2	2	1	13	0	2	2	7	1	4	2	1	2	2	2	2	2	1	4	1	0	2	0	2	1	2	1	10
S17	12	1	4	3	5	2	2	35	2	1	1	4	2	2	1	6	1	0	9	0	3	2	2	1	16	0	2	2	2	1	4	2	1	2	2	2	2	2	2	4	0	2	3	1	2	1	2	1	11
S17	17	1	1	3	4	1	1	27	1	1	1	1	7	2	1	3	1	0	11	1	3	2	1	2	5	41	2	1	3	1	9	1	1	1	1	1	1	1	1	2	0	1	3	4	2	1	1	1	15
S17	9	2	5	2	2	2	2	48	2	1	2	3	2	2	0	5	0	0	13	0	4	2	2	1	13	0	2	2	10	1	4	2	0	2	1	2	2	2	2	0	2	2	3	1	2	0	2	1	6
S18	13	1	4	3	5	2	2	34	2	1	1	4	3	2	1	4	1	0	9	0	4	2	2	1	16	0	2	2	2	1	4	2	1	2	2	2	2	2	2	4	0	2	3	1	2	1	2	1	11
S18	19	1	1	3	4	1	1	29	1	1	1	1	10	2	1	2	1	0	11	1	4	2	1	2	5	36	2	1	3	1	11	1	1	1	1	1	1	1	1	3	0	1	3	4	2	1	1	1	15
S18	13	2	5	2	4	2	2	58	2	1	0	0	2	1	2	3	1	1	18	0	7	2	0	1	7	0	0	2	10	1	4	2	1	0	2	1	2	2	2	4	2	2	3	1	2	1	2	1	6
S19	12	1	4	3	4	2	2	36	2	1	1	4	1	2	1	4	1	0	9	0	3	2	2	1	16	1	2	2	2	1	4	2	1	2	2	2	2	2	2	4	0	2	3	1	2	1	2	1	12
S19	17	2	1	3	4	1	1	25	1	1	1	1	6	2	1	2	1	0	11	1	3	2	1	3	5	34	2	1	3	1	7	1	1	1	1	1	1	1	1	3	0	1	3	4	2	1	1	1	16
S19	10	2	5	3	3	2	2	55	2	1	2	3	1	2	0	4	0	1	19	0	4	2	2	1	13	0	2	2	10	1	4	2	1	2	2	1	2	2	2	4	2	2	3	1	2	0	2	1	10
S20	13	1	4	5	5	2	2	35	2	1	1	4	2	2	1	6	1	0	9	0	4	2	2	1	16	0	2	2	2	1	4	2	1	2	2	2	2	2	2	4	0	2	3	1	2	1	2	1	11
S20	19	1	1	5	4	1	1	28	1	1	1	1	8	2	1	3	1	0	11	1	4	2	1	4	5	36	2	1	3	1	9	1	1	1	1	1	1	1	1	3	0	1	3	4	2	1	1	1	15
S20	10	2	5	5	4	2	1	59	0	1	0	0	2	1	2	5	1	1	10	0	7	2	0	0	10	0	0	2	7	1	4	2	1	0	2	2	0	2	2	4	2	2	3	1	2	1	2	0	9
S21	13	1	4	3	5	2	2	29	2	1	1	4	1	2	1	4	1	0	9	0	4	2	2	1	16	0	2	2	2	1	4	2	1	2	2	2	2	2	2	4	0	0	3	1	2	1	2	1	9
S21	18	1	1	3	3	1	1	27	1	1	1	1	7	2	1	2	1	0	11	1	4	2	1	2	5	35	2	1	3	1	9	1	1	1	1	1	1	1	1	3	0	0	3	4	2	1	1	1	11
S21	11	2	5	2	4	2	2	50	2	1	2	3	1	2	0	4	1	1	15	0	5	2	2	1	13	0	2	2	10	1	4	2	1	2	2	2	2	2	2	4	1	0	2	1	2	0	2	1	8
S22	12	1	4	3	4	2	2	37	2	1	1	4	1	2	1	4	1	0	9	0	3	2	2	1	16	1	2	2	2	1	4	2	1	2	2	2	0	2	2	4	0	2	3	1	2	1	2	1	12
S22	17	1	1	3	4	1	1	25	1	1	1	1	6	2	1	2	1	0	11	1	3	2	1	3	5	33	2	1	3	1	7	1	1	1	1	1	1	1	1	3	0	1	3	4	2	1	1	1	16
S22	10	2	5	3	2	0	1	57	0	1	0	0	0	1	2	4	1	1	18	0	4	0	0	0	13	0	0	2	10	1	4	2	1	0	2	1	0	2	2	2	1	2	3	1	2	1	1	0	10
S23	12	1	4	3	4	2	2	37	2	1	1	4	1	2	1	4	1	0	9	0	3	2	2	1	16	1	2	2	2	1	4	2	1	2	2	2	2	2	2	4	0	2	3	1	2	1	2	1	12
S23	17	1	1	3	4	1	1	25	1	1	1	1	6	2	1	2	1	0	11	1	3	2	1	3	5	33	2	1	3	1	7	1	1	1	1	1	1	1	1	3	0	1	3	4	2	1	1	1	16
S23	10	2	5	2	3	2	2	56	2	1	2	3	1	2	0	4	0	1	17	0	4	2	2	1	11	1	2	2	10	1	4	2	1	2	2	2	2	2	2	4	2	2	1	1	2	0	2	1	11
S24	12	1	4	3	4	2	2	36	2	1	1	4	1	2	1	4	1	0	9	0	3	2	2	1	16	1	2	2	2	1	4	2	1	2	2	2	2	2	2	4	0	2	3	1	2	1	2	1	12
S24	17	1	1	3	4	1	1	25	1	1	1	1	6	2	1	2	1	0	11	1	3	2	1	3	5	33	2	1	3	1	7	1	1	1	1	1	1	1	1	3	0	1	3	4	2	1	1	1	16
S24	10	2	5	3	3	2	2	63	2	1	2	3	1	2	2	4	1	1	19	0	4	2	2	1	13	1	2	2	10	1	4	2	1	2	2	2	2	2	2	4	1	2	3	1	2	1	2	1	12
S25	12	1	4	3	5	2	2	39	2	1	1	4	1	2	1	6	1	0	9	0	3	2	2	1	16	0	2	2	2	1	6	2	1	2	2	2	2	2	2	4	0	2	3	1	2	1	2	1	11
S25	17	1	1	3	4	1	1	26	1	1	1	1	6	2	1	3	1	0	11	1	3	2	1	2	5	33	2	1	3	1	8	1	1	1	1	1	1	1	1	3	0	1	3	4	2	1	1	1	16
S25	10	2	5	2	5	2	2	52	2	1	2	3	1	2	2	6	1	1	11	0	6	2	2	1	10	0	2	2	10	0	2	2	1	2	2	2	2	2	2	4	2	2	3	1	2	1	2	1	8
S26	13	1	4	3	3	2	2	36	2	1	1	4	3	2	1	4	1	0	9	0	4	2	2	1	16	0	2	2	2	1	4	2	1	2	2	2	2	2	2	4	0	2	3	1	2	1	2	1	11
S26	19	1	1	3	4	1	1	29	1	1	1	1	10	2	1	2	1	0	11	1	4	2	1	2	5	37	2	1	3	1	11	1	1	1	1	1	1	1	1	3	0	1	3	4	2	1	1	1	15
S26	12	0	0	3	5	2	2	50	2	0	2	3	3	2	2	4	1	1	15	0	7	2	2	1	9	0	2	2	7	1	4	2	0	2	2	2	2	2	1	2	1	0	3	0	2	1	2	1	9
S27	12	1	4	3	4	2	2	33	2	1	1	4	5	2	1	4	1	0	9	0	3	2	2	1	16	0	2	2	2	1	4	2	1	2	2	2	0	2	2	4	0	2	3	1	2	1	2	1	11
S27	17	1	1	3	3	1	1	24	1	1	1	1	14	2	1	2	1	0	11	1	3	2	1	2	5	32	2	1	3	1	15	1	1	1	1	1	1	1	1	3	0	1	3	4	2	1	1	1	15
S27	12	0	5	2	4	2	2	34	2	1	2	3	3	2	0	4	0	1	15	0	4	2	2	1	13	0	2	2	7	1	4	2	1	2	2	2	2	2	1	4	2	2	2	1	2	0	2	1	7
S28	12	1	4	3	5	2	2	34	2	1	1	4	5	2	1	4	1	0	9	0	3	2	2	1	16	0	2	2	2	1	4	2	1	2	2	2	2	2	2	4	0	2	3	1	2	1	2	1	11
S28	17	1	1	3	3	1	1	24	1	1	1	1	14	2	1	2	1	0	11	1	3	2	1	2	5	32	2	1	3	1	15	1	1	1	1	1	1	1	1	3	0	1	3	4	2	1	1	1	15
S28	12	2	5	3	2	2	2	54	2	1	2	3	3	2	2	4	1	1	15	0	6	2	2	1	5	0	2	2	10	1	4	2	1	2	1	2	2	2	2	2	2	2	3	1	2	1	2	1	9
S29	12	1	4	3	5	2	2	34	2	1	1	4	5	2	1	4	1	0	9	0	3	2	2	1	16	0	2	2	2	1	4	2	1	2	2	2	2	2	2	4	0	2	3	1	2	1	2	1	11
S29	17	1	1	3	3	1	1	24	1	1	1	1	14	2	1	2	1	0	11	1	3	2	1	2	5	32	2	1	3	1	15	1	1	1	1	1	1	1	1	3	0	1	3	4	2	1	1	1	15
S29	12	2	5	3	4	2	2	60	2	1	2	3	5	2	2	4	1	1	19	0	6	2	2	1	13	0	2	2	10	1	4	2	1	2	2	2	2	2	2	4	2	2	3	1	2	1	2	1	11
S30	12	1	4	3	2	2	2	34	2	1	1	4	5	2	1	4	1	0	9	0	3	2	2	1	16	0	2	2	2	1	0	2	1	2	2	2	2	2	2	4	0	0	3	1	2	1	2	1	11
S30	17	1	1	3	3	1	1	24	1	1	1	1	14	2	1	2	1	0	11	1	3	2	1	2	5	32	2	1	3	1	15	1	1	1	1	1	1	1	1	3	0	1	3	4	2	1	1	1	15
S30	12	2	5	3	4	2	2	60	2	1	2	3	4	2	2	4	1	1	19	0	6	2	2	1	10	0	2	2	10	1	0	2	1	2	1	2	2	2	2	2	2	0	3	1	2	1	2	1	11
S31	12	1	4	3	5	2	2	34	2	1	1	4	5	2	1	4	1	0	9	0	3	2	2	1	16	0	2	2	2	1	4	2	1	2	2	2	2	2	2	4	0	2	3	1	2	1	2	1	11
S31	17	1	1	3	3	1	1	24	1	1	1	1	14	2	1	2	1	0	11	1	3	2	1	2	5	32	2	1	3	1	15	1	1	1	1	1	1	1	1	3	0	1	3	4	2	1	1	1	15
S31	9	0	5	2	4	2	2	29	2	1	2	3	4	2	0	4	0	0	17	0	2	2	2	1	13	0	2	2	7	1	4	2	1	2	2	2	2	2	1	4	1	2	1	1	2	0	2	1	3
S32	12	1	4	3	5	2	2	37	2	1	1	4	3	2	1	4	1	0	9	0	3	2	2	1	16	0	2	2	2	1	4	2	1	2	2	2	0	2	2	4	0	2	3	1	2	1	2	1	12
S32	17	1	1	3	3	1	1	26	1	1	1	1	10	2	1	2	1	0	11	1	3	2	1	2	5	34	2	1	3	1	11	1	1	1	1	1	1	1	1	3	0	1	3	4	2	1	1	1	16
S32	10	2	5	3	2	2	2	34	2	1	2	3	3	2	2	4	1	0	13	0	4	2	2	1	11	0	2	2	10	1	4	2	0	2	2	2	2	2	2	2	1	2	2	1	2	1	2	1	6
S33	24	2	8	6	7	4	4	78	4	2	2	8	2	4	2	12	2	0	18	0	6	4	4	2	32	0	4	4	4	2	12	4	2	4	4	4	4	4	4	4	0	4	6	2	4	2	4	2	24
S33	34	2	2	6	4	2	2	56	2	2	2	2	14	4	2	6	2	0	22	2	6	4	2	4	10	64	4	2	6	2	16	2	2	2	2	4	2	2	2	2	0	2	6	8	4	2	2	2	32
S33	21	4	10	4	4	4	4	104	4	1	2	6	2	4	4	12	2	2	23	0	10	0	4	1	20	0	4	3	20	1	12	4	1	4	2	4	4	3	4	2	3	4	4	2	2	1	3	2	21
S34	24	2	8	6	9	4	4	78	4	2	2	8	2	4	2	12	2	0	18	0	6	4	4	2	32	0	4	4	4	2	8	4	2	4	4	4	4	4	4	8	0	4	6	2	4	2	4	2	22
S34	34	2	2	6	3	2	2	54	2	2	2	2	12	4	2	6	2	2	22	2	6	4	2	4	10	64	4	2	6	2	14	2	2	2	2	2	2	2	2	4	0	2	6	8	4	2	2	2	30
S34	24	4	5	6	7	4	4	106	4	2	4	6	1	4	4	11	2	2	30	0	12	4	4	2	26	0	4	4	20	2	6	4	2	4	4	4	4	4	4	8	4	4	4	1	4	2	4	2	18
S35	24	2	8	6	9	4	4	77	4	2	2	8	2	4	2	12	2	0	18	0	6	4	4	2	32	0	4	4	4	2	12	4	2	4	4	4	4	4	4	8	0	4	6	2	4	2	4	2	22
S35	34	2	2	6	7	2	2	52	2	2	2	2	12	4	2	6	2	0	21	2	6	4	2	4	10	75	4	2	6	2	16	2	2	2	2	2	2	2	2	6	0	2	6	8	4	2	2	2	32
S35	16	4	5	4	7	4	4	113	4	2	4	3	1	4	4	12	2	2	12	0	8	2	4	2	23	0	4	3	20	2	6	3	1	4	4	4	4	3	4	6	4	4	5	1	2	2	4	2	17
S36	26	2	8	6	8	4	4	70	4	2	2	8	2	4	2	12	2	0	18	0	8	4	4	2	32	0	4	4	4	2	12	4	2	4	4	4	4	4	4	4	0	4	6	2	4	2	4	2	22
S36	36	2	2	6	5	2	2	48	2	2	2	2	14	4	2	6	2	0	22	2	8	4	2	4	10	68	4	2	6	2	16	2	2	2	2	2	2	2	2	2	0	2	6	8	4	2	2	2	28
S36	20	4	10	5	7	4	4	113	4	2	4	6	2	3	4	11	2	2	38	0	14	4	4	2	26	0	4	4	17	2	12	4	2	4	4	4	4	4	4	2	4	4	4	2	2	2	4	2	21
S37	120	10	40	30	31	20	2	330	20	1	1	40	45	2	10	6	1	0	72	0	30	20	2	1	160	0	20	2	11	1	40	2	10	20	2	2	2	2	2	38	0	20	30	10	20	10	2	1	108
S37	161	10	10	30	21	10	1	230	10	1	1	10	128	11	10	3	1	0	65	1	30	11	1	2	50	302	20	1	21	1	138	1	10	10	1	1	1	1	1	28	0	10	30	39	20	10	1	1	148
S37	109	14	35	28	28	18	2	513	18	1	2	27	41	1	20	6	1	9	135	0	58	16	2	1	112	0	18	2	49	1	36	2	8	18	2	2	2	2	2	32	17	14	26	7	16	10	2	1	95
S38	31	2	8	9	11	4	4	103	4	2	2	8	6	4	2	10	2	0	24	0	9	4	4	2	44	0	4	4	5	2	10	4	3	4	4	4	4	4	4	10	0	6	9	2	4	2	4	2	34
S38	45	2	2	9	9	2	2	71	2	2	2	2	22	5	2	5	2	0	27	3	9	4	2	5	14	90	5	2	7	2	25	2	3	2	2	2	2	2	2	7	0	3	9	8	4	2	2	2	44
S38	29	4	10	9	8	4	4	166	2	1	2	6	5	3	4	9	1	2	49	0	18	0	4	1	36	0	2	2	25	2	10	2	3	2	3	3	4	3	3	10	6	6	6	2	0	1	3	2	32
S39	34	2	8	6	7	4	4	76	4	2	2	8	7	4	2	12	2	0	18	0	6	4	4	2	32	0	4	4	4	2	14	4	2	4	4	4	2	4	4	4	0	4	6	2	4	2	4	2	24
S39	24	2	2	6	7	2	2	52	2	2	2	2	21	4	2	6	2	0	22	2	6	4	2	6	10	66	4	2	6	2	23	2	2	2	2	2	2	2	2	2	0	2	6	8	4	2	2	2	32
S39	24	4	10	5	7	4	4	121	4	2	4	6	5	4	4	10	2	2	38	0	12	4	4	2	26	0	4	4	17	2	12	4	2	4	4	4	4	4	4	4	4	4	6	2	4	2	4	2	23
S40	24	2	8	6	7	4	4	70	4	2	2	8	2	4	2	12	2	0	18	0	6	4	4	2	32	0	4	4	4	2	8	4	2	4	4	4	2	4	4	8	0	4	6	2	4	2	4	2	22
S40	34	2	2	6	6	2	2	54	2	2	2	2	12	4	2	6	2	0	22	2	6	4	2	4	10	74	4	2	6	2	14	2	2	2	2	2	2	2	2	4	0	2	6	8	4	2	2	2	30
S40	23	4	10	6	7	4	4	117	2	2	4	3	2	4	2	12	2	2	38	0	12	4	4	2	19	0	4	4	17	2	8	4	2	4	4	4	4	3	4	8	4	4	6	2	4	2	4	2	21
S41	12	1	4	3	4	2	2	36	2	1	1	4	1	2	1	6	1	0	9	0	3	2	2	1	16	1	2	2	2	1	4	2	1	2	2	2	0	2	2	6	0	2	3	1	2	1	2	1	12
S41	17	1	1	3	4	1	1	25	1	1	1	1	6	2	1	3	1	0	11	1	3	2	1	3	5	34	2	1	3	1	7	1	1	1	1	1	1	1	1	4	0	1	3	4	2	1	1	1	16
S41	10	2	5	3	3	2	2	56	2	1	2	3	1	2	2	6	1	1	17	0	4	2	2	1	13	1	2	2	10	1	2	2	1	2	2	2	2	2	2	4	2	2	3	1	2	1	2	1	11
S42	24	2	8	6	5	4	4	59	4	2	2	8	4	4	2	12	2	0	18	6	6	4	4	2	32	0	4	4	4	2	12	4	2	4	4	4	2	4	4	4	0	4	6	2	4	2	4	2	19
S42	34	2	2	6	5	2	2	45	2	2	2	2	16	4	2	6	2	0	22	2	6	4	2	6	10	65	4	2	6	2	18	2	2	2	2	2	2	2	2	2	0	2	6	8	4	2	2	2	27
S42	17	4	10	4	6	2	2	89	4	1	2	6	4	4	4	11	2	2	27	6	8	2	2	0	24	0	4	2	20	2	8	3	2	4	3	4	2	2	4	4	4	4	5	2	4	2	4	0	15
S43	10	1	4	3	3	4	2	29	2	1	1	4	1	2	1	4	1	0	9	0	2	2	2	1	16	0	2	2	2	1	4	2	1	2	2	2	2	2	2	4	0	2	3	1	2	1	2	1	10
S43	14	1	1	3	3	1	1	23	1	1	1	1	6	2	1	2	1	0	11	1	2	2	1	2	5	30	2	1	3	1	7	1	1	1	1	1	1	1	1	3	0	1	3	4	2	1	1	1	14
S43	10	2	5	3	3	2	2	46	2	1	2	3	1	2	2	4	1	0	17	0	4	2	2	1	13	0	2	2	10	1	4	2	1	2	2	2	2	2	2	4	1	2	2	1	0	1	2	1	8
S44	24	2	8	6	8	4	4	68	4	2	2	8	4	4	2	12	2	0	18	0	6	4	4	2	32	0	4	4	4	2	12	4	2	4	4	4	2	4	4	8	0	4	6	2	4	2	4	2	22
S44	34	2	2	6	7	2	2	48	2	2	2	2	14	4	2	6	2	0	21	2	6	4	2	4	10	69	4	2	6	2	16	2	2	2	2	2	2	2	2	4	0	2	6	9	4	2	2	2	28
S44	18	4	10	3	6	4	4	106	2	2	4	6	3	4	4	11	2	2	30	0	12	2	4	2	20	0	4	3	17	2	8	3	2	4	3	4	4	4	4	4	4	4	6	2	2	2	4	2	19
S45	34	3	20	9	8	6	6	92	6	3	3	12	3	6	3	18	3	0	26	0	8	6	6	3	40	0	6	6	5	3	10	6	2	6	6	6	2	6	6	8	0	6	8	5	6	3	6	3	28
S45	47	3	5	9	9	3	3	71	3	3	3	3	16	7	3	9	3	0	30	3	8	5	3	6	12	75	5	3	8	3	18	3	2	3	3	3	3	3	3	7	0	3	8	13	3	3	3	3	41
S45	27	6	20	8	5	6	6	158	6	2	6	6	3	6	6	17	3	3	53	0	14	6	6	3	29	0	6	6	25	3	10	5	1	6	6	6	6	6	6	8	3	4	7	4	6	3	6	3	28
S46	10	1	4	3	4	2	2	30	2	1	1	4	1	2	1	6	1	0	9	0	3	2	2	1	14	0	2	2	2	1	4	2	1	2	2	2	2	2	2	2	0	2	3	1	2	1	2	1	10
S46	17	1	1	3	3	1	1	22	1	1	1	1	7	1	1	3	1	0	11	1	3	2	1	2	4	29	1	1	3	1	8	1	1	1	1	1	1	1	1	2	0	1	3	4	2	1	1	1	13
S46	8	2	5	3	3	2	2	50	2	1	2	3	1	2	2	6	1	1	19	0	4	2	2	1	8	0	2	2	10	0	2	2	1	2	2	2	2	2	2	2	1	2	1	1	0	1	2	1	10
S47	46	4	16	11	11	8	8	103	8	4	4	16	4	8	4	24	4	0	28	0	11	8	8	3	52	0	8	8	7	4	14	8	3	8	8	8	4	8	8	12	0	8	9	4	8	4	8	4	33
S47	62	9	4	11	12	4	4	77	4	4	4	4	21	7	4	12	4	0	34	3	11	6	4	7	16	118	7	4	11	4	24	4	3	4	4	4	4	4	4	9	0	4	9	15	7	4	4	4	47
S47	42	8	20	11	8	8	7	159	8	4	8	12	4	7	8	23	4	2	55	0	18	8	6	3	39	0	6	8	35	4	10	8	3	6	8	8	6	7	8	12	7	8	8	4	8	4	8	3	27
S48	12	1	4	3	4	2	2	37	2	1	1	4	1	2	1	4	1	0	9	0	3	2	2	1	16	0	2	2	2	1	4	2	1	2	2	2	2	2	2	4	0	2	3	1	2	1	2	1	12
S48	17	2	1	3	4	1	1	25	1	1	1	1	6	2	1	2	1	0	11	1	3	2	1	2	5	34	2	1	3	1	7	1	1	1	1	1	1	1	1	3	0	1	3	4	2	1	1	1	16
S48	11	2	5	3	2	0	1	55	0	1	0	0	1	1	2	4	1	1	16	0	6	2	0	0	8	0	0	2	10	1	4	2	1	0	1	1	0	2	2	2	2	2	2	1	2	1	1	0	11
S49	12	1	4	2	2	2	2	33	2	1	1	4	1	2	1	4	1	0	9	0	3	2	2	1	16	0	2	2	2	1	4	2	1	2	2	2	2	2	2	4	0	2	3	1	2	1	2	1	11
S49	17	1	1	3	3	1	1	24	1	1	1	1	6	2	1	2	1	0	11	1	3	2	1	2	5	33	2	1	3	1	7	1	1	1	1	1	1	1	1	3	0	1	3	4	2	1	1	1	15
S49	6	2	0	2	4	2	2	40	2	0	2	3	1	2	2	3	1	0	15	0	2	0	2	1	13	0	2	1	10	1	2	1	1	2	2	2	2	1	2	4	0	0	1	0	0	1	2	1	6
S50	12	1	4	2	4	2	2	35	2	1	1	4	1	2	1	4	1	0	9	0	3	2	2	1	16	0	2	2	2	1	4	2	1	2	2	2	0	2	2	4	0	2	3	1	2	1	2	1	11
S50	18	1	1	3	3	1	1	25	1	1	1	1	6	2	1	2	1	0	11	1	3	2	1	2	5	35	2	1	3	1	7	1	1	1	1	1	1	1	1	2	0	1	3	4	2	1	1	1	15
S50	9	2	5	2	4	2	2	54	2	1	2	3	1	2	2	4	1	1	11	0	4	2	2	1	13	0	2	2	10	1	2	2	1	2	2	2	2	2	2	4	1	2	1	1	0	1	2	1	9
S51	12	1	4	3	5	2	2	34	2	1	1	4	1	2	1	4	1	0	9	0	3	2	2	1	16	0	2	2	2	1	4	2	1	2	2	2	2	2	2	4	0	2	3	1	2	1	2	1	11
S51	17	1	1	3	4	1	1	24	1	1	1	1	6	2	1	2	1	0	10	1	3	2	1	2	5	33	2	1	3	1	7	1	1	1	1	1	1	1	1	3	0	1	3	4	2	1	1	1	15
S51	11	2	5	3	4	2	2	54	2	1	2	3	1	2	2	4	1	1	19	0	4	2	2	1	8	0	2	2	10	1	4	2	1	2	1	2	2	2	2	4	1	2	2	1	2	1	2	1	11
[truncated: 118 more columns]
